# Supplementary material for: Genome-wide association studies on malaria in Sub-Saharan Africa: A scoping review
Source: PLoS One. 2025 May 16;20(5):e0309268. doi: 10.1371/journal.pone.0309268 (PMC12083797; doi:10.1371/journal.pone.0309268)
Supplement: S2 File — (XLSX) [file pone.0309268.s003.xlsx]

## Sheet: Criteria
Criteria	Inclusion	Exclusion
Language	Studies published in English to ensure accurate interpretation and analysis.	Studies published in languages other than English due to translation limitations.
Type of Study	GWAS focusing on malaria in humans.	Non-GWAS studies, animal or in vitro studies, or those unrelated to malaria.
Study Population	Studies involving human populations and malaria vectors in Sub-Saharan Africa	Studies focusing on non-SSA populations or combined global data without SSA focus.
Type of Publication	Peer-reviewed articles directly relevant to malaria GWAS.	Editorials, commentaries,systematic reviews and meta analysis , reviews, or studies with insufficient data.
Timeline	Studies published from 2000 to December 2024.	Studies published before 2000 or after December 2024.
